# Supplementary material for: Subpicosecond metamagnetic phase transition in FeRh driven by non-equilibrium electron dynamics
Source: Nat Commun. 2021 Aug 24;12:5088. doi: 10.1038/s41467-021-25347-3 (PMC8384879; doi:10.1038/s41467-021-25347-3)
Supplement: Supplementary file 1 — Supplementary Information [file 41467_2021_25347_MOESM1_ESM.zip]

Archive with 5 entries (5 files):
- Pressacco_ncomms_12_5088_2021_SI.pdf
- Suppl-Movie_1_Fe_start_dRHO_0.1fs_step_0.1-10.1.avi
- Suppl-Movie_2_Rh_start_dRHO_0.1fs_step_0.1-10.1.avi
- Suppl-Movie_3_Fe_end_dRHO_0.1fs_step_200.0-202.5.avi
- Suppl-Movie_4_Rh_end_dRHO_0.1fs_step_200.0-202.5.avi
